# Supplementary material for: Exploration of Parascaris species in three different Equus populations in China
Source: Parasit Vectors. 2023 Jun 15;16:202. doi: 10.1186/s13071-023-05768-3 (PMC10273639; doi:10.1186/s13071-023-05768-3)
Supplement: Supplementary file 2 — Additional file 2: Table S1. The morphological information of samples in this study. [file 13071_2023_5768_MOESM2_ESM.xlsx]

## Sheet: Table S1
Table S1: The morphological information of samples in this study
Host	Gender	Sample number	Egg number	Length of eggs (μm)	Width of eggs (μm)	The chitinous layer’s thickness of eggs (μm)	Mean sizes of the length (μm)	Mean sizes of the width (μm)	Mean of the chitinous layer’s thickness (μm)
zebra	Female	h1	h1-1	90.73	87.72	3.28	92.857	86.016	3.388
			h1-2	90.93	86.38	3.68
			h1-3	91.62	80.96	3.4
			h1-4	91.82	83.92	3.26
			h1-5	92.66	84.22	3.7
			h1-6	91.1	82.94	3.1
			h1-7	91.25	90.61	3.15
			h1-8	94.65	80.75	3.55
			h1-9	91.34	88.23	3.46
			h1-10	93.65	89.39	3.24
			h1-11	90.99	90.51	4.57
			h1-12	91.96	83.76	2.98
			h1-13	95.69	93.21	2.85
			h1-14	94.09	87.68	3.22
			h1-15	91.16	87.58	4.16
			h1-16	93.89	83.19	2.58
			h1-17	95.18	82.96	3.23
			h1-18	94.67	84.93	3.49
			h1-19	95.18	91.83	3.07
			h1-20	94.58	79.55	3.79
		h2	h2-1	95.21	85.68	3.66	93.901	88.816	3.9115
			h2-2	90.21	84.07	3.06
			h2-3	92.45	90.95	3.84
			h2-4	91.83	90	3.93
			h2-5	93.62	90.22	4.45
			h2-6	93.85	88.42	4.27
			h2-7	96.61	85.3	4.59
			h2-8	93.91	87.03	3.7
			h2-9	93.96	88.8	4.78
			h2-10	93.67	90.79	4.54
			h2-11	92.04	90.08	3.77
			h2-12	91.74	85.99	2.89
			h2-13	98.79	97.63	3.78
			h2-14	93.85	86.2	4.23
			h2-15	96.08	87.97	4.35
			h2-16	97.1	91.6	3.25
			h2-17	91.98	84.17	3.19
			h2-18	92.22	91.55	3.71
			h2-19	94.81	88.41	4.63
			h2-20	94.09	91.46	3.61
		h3	h3-1	91.07	87.56	4.03	92.226	87.3635	3.8185
			h3-2	90.78	82.9	4.17
			h3-3	88.28	79.04	3.24
			h3-4	92	87.76	3.82
			h3-5	92.09	89.95	4.26
			h3-6	93.06	89.6	4.15
			h3-7	93.26	89.23	3.95
			h3-8	92.96	88.4	3.9
			h3-9	92.73	88.87	4.2
			h3-10	95.11	88.08	3.45
			h3-11	90.93	89.97	4.32
			h3-12	90.19	81.79	3.34
			h3-13	91.02	89.21	2.64
			h3-14	92.62	88.1	3.9
			h3-15	93.05	84.6	3.69
			h3-16	96.83	85.15	4.05
			h3-17	90.47	90.41	3.93
			h3-18	91.71	89.26	3.78
			h3-19	93.08	88.67	3.77
			h3-20	93.28	88.72	3.78
		z1	z1-1	83.09	72.69	3.47	81.177	76.2395	3.3895
			z1-2	81	75.57	3.65
			z1-3	82.32	72.65	3.23
			z1-4	83.12	78.12	3.01
			z1-5	81.49	78.18	3.61
			z1-6	79.81	78.35	3.26
			z1-7	80.96	78.45	3.78
			z1-8	83.91	81	3.64
			z1-9	81.44	76.6	3.4
			z1-10	81.68	75.94	3.25
			z1-11	77.24	73.58	3.43
			z1-12	79.45	76.35	3.58
			z1-13	77.4	70.8	3.11
			z1-14	81.82	74.05	3.46
			z1-15	80.58	78.49	2.89
			z1-16	82.32	76.62	2.83
			z1-17	83.6	77.26	3.97
			z1-18	83.79	80.34	3.5
			z1-19	76.48	73.37	3.53
			z1-20	82.04	76.38	3.19
		z2	z2-1	82.32	80.65	3.17	84.1445	81.5705	3.5665
			z2-2	82.85	82.58	4.02
			z2-3	83.22	80.56	3.57
			z2-4	82.71	81.07	4.28
			z2-5	87.49	83.88	3.47
			z2-6	84.51	79.09	3.38
			z2-7	85.13	82.02	3.55
			z2-8	83.43	82.87	3.1
			z2-9	87.84	83.4	3.42
			z2-10	83.04	80.47	3.73
			z2-11	83.23	82.31	3.19
			z2-12	83.7	81.07	4.02
			z2-13	82.27	82.34	3.86
			z2-14	84.6	79.84	3.25
			z2-15	85.07	84.43	3.27
			z2-16	85.82	83	3.82
			z2-17	86.02	82.8	4.07
			z2-18	79.39	77.61	3.27
			z2-19	82.77	77.04	3.37
			z2-20	87.48	84.38	3.52
		z3	z3-1	82.63	72.91	3.62	81.068	77.167	3.844
			z3-2	80.51	75.15	3.2
			z3-3	80.01	78.92	3.61
			z3-4	80.1	77.04	3.73
			z3-5	81.86	75.13	3.9
			z3-6	84.59	79.29	4.04
			z3-7	80.51	80	3.7
			z3-8	80.56	72.38	3.6
			z3-9	82.55	79.97	3.87
			z3-10	80.41	76.41	4.01
			z3-11	79.71	77.6	4.56
			z3-12	80.69	73.22	4.08
			z3-13	79.36	78.55	3.26
			z3-14	78.18	77	3.88
			z3-15	81.54	80.45	4.38
			z3-16	80.54	74.07	4.74
			z3-17	82.24	78.26	3.95
			z3-18	83.09	78.5	3.55
			z3-19	81.2	78.51	3.8
			z3-20	81.08	79.98	3.4
		z4	z4-1	76.33	74.73	2.81	79.0685	76.3525	3.395
			z4-2	83.64	82.74	4.56
			z4-3	79.37	72.05	2.79
			z4-4	82.18	78.84	2.88
			z4-5	75.76	75.39	4.59
			z4-6	81.14	77.41	3.32
			z4-7	76.96	75.74	3.54
			z4-8	78.81	75.3	4.31
			z4-9	79.05	72.16	3.4
			z4-10	77.02	75.85	3.07
			z4-11	77.73	76.16	3.07
			z4-12	75.12	75.07	2.73
			z4-13	75.13	74.16	3
			z4-14	85.05	81.77	4.34
			z4-15	78.84	72.45	3.04
			z4-16	75.47	73.52	4.79
			z4-17	81.37	77.72	2.66
			z4-18	75.37	73.14	2.42
			z4-19	82.95	79.26	3.96
			z4-20	84.08	83.59	2.62
		z5	z5-1	84.41	82.84	3.91	82.0255	79.0135	3.407
			z5-2	86.9	84.59	4.75
			z5-3	86.24	80.56	2.35
			z5-4	75.56	73.69	4.75
			z5-5	83.67	83.16	4.03
			z5-6	85.33	82.09	2.39
			z5-7	82.14	78.84	4.2
			z5-8	75.52	73.65	2.54
			z5-9	86.65	79.8	3.6
			z5-10	81.52	77.98	3.88
			z5-11	86.91	84.65	2.55
			z5-12	79.8	76.62	2.74
			z5-13	86.18	80.64	3.47
			z5-14	81.23	77.48	2.72
			z5-15	76.93	75.72	3.15
			z5-16	81.84	78.52	2.61
			z5-17	76.98	75	3.59
			z5-18	76.06	75.56	4.26
			z5-19	83.2	79.35	3.01
			z5-20	83.44	79.53	3.64
horse		z6	z6-1	85.91	80.77	3.7	81.9405	78.637	3.4875
			z6-2	86.34	80.29	3.45
			z6-3	78.59	75.37	2.91
			z6-4	84.39	82.78	4.59
			z6-5	77.56	74.88	2.48
			z6-6	86.06	80.73	3.68
			z6-7	79.61	76.54	4.25
			z6-8	86.78	83.7	3.23
			z6-9	86.3	80.38	4.43
			z6-10	80.94	77.25	4.78
			z6-11	82.49	79.04	3.13
			z6-12	76.27	75.63	4.18
			z6-13	85.92	80.74	3.15
			z6-14	80.99	77.25	3.32
			z6-15	77.1	76.19	3.01
			z6-16	87.42	83.84	2.54
			z6-17	75.29	74.37	4.52
			z6-18	83.26	79.39	3.38
			z6-19	81.54	78.08	2.57
			z6-20	76.05	75.52	2.45
		z7	z7-1	77.94	76.45	2.92	81.586	78.6105	3.5885
			z7-2	83.3	79.41	4.44
			z7-3	81.01	77.28	2.41
			z7-4	87.21	84.93	4.37
			z7-5	80.85	77.15	3.67
			z7-6	78.97	72.21	4.25
			z7-7	87.36	84.32	2.86
			z7-8	78.5	75.39	3.6
			z7-9	75.26	74.35	2.84
			z7-10	81.49	77.89	4.73
			z7-11	84.36	83.15	3.75
			z7-12	79.59	76.53	4.17
			z7-13	82.81	79.21	4.26
			z7-14	82.21	78.85	3.14
			z7-15	76.69	75.66	2.79
			z7-16	80.46	76.87	3.34
			z7-17	79.9	76.65	4.74
			z7-18	82.02	78.67	4.58
			z7-19	84.42	82.87	2.54
			z7-20	87.37	84.37	2.37
		z8	z8-1	80.81	76.99	2.62	81.353	78.693	3.465
			z8-2	85.04	81.55	4.03
			z8-3	85.11	81.89	2.74
			z8-4	86.4	80.17	2.64
			z8-5	75.85	74.92	3.04
			z8-6	84.17	83.09	2.65
			z8-7	84.74	81.32	4.03
			z8-8	79.09	72.15	4.49
			z8-9	83.82	83.47	4.26
			z8-10	81.63	78.19	3.63
			z8-11	84.88	81.48	3.92
			z8-12	77.66	76.06	2.48
			z8-13	78.22	75.51	3.8
			z8-14	84.32	83.1	3.98
			z8-15	75.74	75.38	4.11
			z8-16	83.81	83.2	3.15
			z8-17	81.05	77.28	4.23
			z8-18	81.82	78.4	4.58
			z8-19	75.38	73.26	2.46
			z8-20	77.52	76.45	2.46
donkey		d1	d1-1	89.43	83.43	6.35	93.4415	84.915	6.236
			d1-2	92.38	82.72	9.5
			d1-3	93.94	81.87	6.36
			d1-4	92.34	88.82	6.3
			d1-5	93.85	85.03	5.96
			d1-6	95.34	89.73	6.69
			d1-7	96.57	86.91	6.57
			d1-8	92.8	87.78	6.81
			d1-9	93.9	85.89	6.54
			d1-10	92.06	82.16	5.5
			d1-11	95.62	84.8	5.81
			d1-12	89.92	85.76	6.23
			d1-13	98.84	87.13	6.69
			d1-14	93.7	84.44	5.65
			d1-15	94.97	84.47	6.26
			d1-16	92.71	88.08	5.67
			d1-17	93.77	81.66	5.11
			d1-18	89.05	87.24	5.13
			d1-19	94.74	80.03	5.47
			d1-20	92.9	80.35	6.12
		d2	d2-1	91.01	83.29	6.96	93.215	87.8175	6.3695
			d2-2	95.42	85.33	6.38
			d2-3	95.22	90.19	6.03
			d2-4	92.91	84.25	6.05
			d2-5	92.22	86.94	7
			d2-6	93.11	83.46	6.39
			d2-7	92.55	90.54	6.4
			d2-8	91.13	88.44	6.53
			d2-9	92.72	85.03	6.64
			d2-10	93.04	84.09	6.17
			d2-11	95.8	89.69	6.22
			d2-12	89.54	87.41	6.17
			d2-13	94.93	86.12	6.16
			d2-14	94.39	88.58	6.56
			d2-15	92.14	83.08	6.16
			d2-16	95.4	93.79	6.12
			d2-17	90.93	90.39	6.49
			d2-18	92.79	91.78	6.16
			d2-19	94.54	92.4	6.36
			d2-20	94.51	91.55	6.44
		d3	d3-1	98.6	90.55	8.57	94.112	89.1215	6.1445
			d3-2	96.8	84.92	6.11
			d3-3	95.1	88.85	6.12
			d3-4	83.53	97.26	6.26
			d3-5	94.79	86.52	5.34
			d3-6	93.94	84.51	5.79
			d3-7	96.85	91.14	6.36
			d3-8	93.32	86.75	5.7
			d3-9	93.7	90.12	5.5
			d3-10	91.77	89.72	6.48
			d3-11	97.02	81.35	5.46
			d3-12	95.88	89.81	6.91
			d3-13	92.86	88.57	6.39
			d3-14	93.43	91.39	6.53
			d3-15	92.96	87.73	5.58
			d3-16	93.07	88.35	5.34
			d3-17	94.19	90.61	6.18
			d3-18	96.36	92.99	6.2
			d3-19	93.75	90.51	5.84
			d3-20	94.32	90.78	6.23
		d4	d4-1	93.37	91.16	5.96	90.1415	86.675	7.111
			d4-2	84.65	79.71	7.74
			d4-3	96.9	96.74	6.97
			d4-4	98.27	94.56	6.4
			d4-5	87.38	83.09	7.15
			d4-6	90.29	87.27	7.88
			d4-7	88.98	84.56	8.46
			d4-8	88.28	84.47	7.05
			d4-9	88.28	84.56	5.52
			d4-10	84	79	5.96
			d4-11	92.97	90.46	7.27
			d4-12	84.52	81.82	7.05
			d4-13	87.28	83.86	5.32
			d4-14	95.04	92.85	6.73
			d4-15	89.99	86.68	7.88
			d4-16	96.25	93.63	7.45
			d4-17	86.04	79.82	8.69
			d4-18	87.03	83.32	8.37
			d4-19	97.96	95.66	7.63
			d4-20	85.35	80.28	6.74
		d5	d5-1	89.12	84.45	6.38	92.1965	89.1505	6.42
			d5-2	94.72	92.67	6.97
			d5-3	85.71	80.83	6.91
			d5-4	93.82	91.92	5.37
			d5-5	97.96	95.72	5.12
			d5-6	94.61	92.28	7.07
			d5-7	93.77	91.92	6.04
			d5-8	89.52	84.77	8.72
			d5-9	91.33	87.27	7.98
			d5-10	89.12	84.47	5.38
			d5-11	91.99	90.37	5.28
			d5-12	88.8	84.82	6.51
			d5-13	96.69	96.51	7.22
			d5-14	91.95	90.35	5.2
			d5-15	87.49	83.22	5.42
			d5-16	84.58	82.12	6.64
			d5-17	98.91	94.97	6.61
			d5-18	97.1	95.09	6.82
			d5-19	98.41	94.7	6.64
			d5-20	88.33	84.56	6.12
		d6	d6-1	84.16	81.42	8.75	89.646	86.36	6.4835
			d6-2	94.49	92.28	5.83
			d6-3	94.65	92.6	6.01
			d6-4	93.6	91.69	7.21
			d6-5	90.7	86.3	7.18
			d6-6	86.73	83.28	5.52
			d6-7	84.64	79.52	7.36
			d6-8	96.73	96.6	5.58
			d6-9	86.72	82.33	6.15
			d6-10	87.16	83.57	5.7
			d6-11	92.22	90.42	5.72
			d6-12	93.63	91.81	7.88
			d6-13	96.35	95.94	5.74
			d6-14	85.58	80.78	8.34
			d6-15	88	82.12	6.47
			d6-16	89.08	84.74	5.44
			d6-17	88.88	84.45	6.42
			d6-18	87.07	83.4	6.89
			d6-19	87.04	83.37	5.46
			d6-20	85.49	80.58	6.02
		d7	d7-1	98.76	94.89	5.53	92.304	89.082	7.334
			d7-2	92.46	89.77	7.9
			d7-3	91.03	86.55	6.87
			d7-4	90.16	87.01	7.26
			d7-5	88.99	84.56	7.7
			d7-6	91.48	87.41	8.3
			d7-7	91.36	87.34	7.28
			d7-8	93.55	91.66	6.96
			d7-9	95	92.82	8.85
			d7-10	96.93	96.77	7.56
			d7-11	91.89	90.16	5.83
			d7-12	86.21	80.4	7.53
			d7-13	85.47	80.4	7.31
			d7-14	97.88	95.59	7.73
			d7-15	90.84	86.52	8.18
			d7-16	97.97	95.78	5.77
			d7-17	96.27	93.74	8.04
			d7-18	93.06	91.68	8.69
			d7-19	87.17	83.74	7.17
			d7-20	89.6	84.85	6.22
		d8	d8-1	97.5	95.3	6.23	90.5955	87.0885	6.9365
			d8-2	85.92	79.12	5.64
			d8-3	95.39	93.06	6.71
			d8-4	97.87	95.56	8.13
			d8-5	88.69	84.74	5.4
			d8-6	94.87	92.67	8.86
			d8-7	84.47	81.68	5.26
			d8-8	88.27	84.45	7.79
			d8-9	91.11	86.93	7.07
			d8-10	88.96	84.45	7.32
			d8-11	91.72	88.54	8.28
			d8-12	84.84	80	6.08
			d8-13	90.36	87.41	6.22
			d8-14	86.69	82.32	8.23
			d8-15	91.09	86.68	8.05
			d8-16	87.82	81.82	6.71
			d8-17	84.49	81.79	7.49
			d8-18	95.3	92.97	5.48
			d8-19	93.7	91.87	5.9
			d8-20	92.85	90.41	7.88
		d9	d9-1	84.4	81.67	7.15	90.825	87.7825	7.0515
			d9-2	95.68	93.36	5.82
			d9-3	94.65	92.48	6.38
			d9-4	94.26	91.97	8.19
			d9-5	90.02	86.88	8.55
			d9-6	94.04	91.95	5.55
			d9-7	86.25	80.7	8.61
			d9-8	98	95.81	6.01
			d9-9	92.72	90.32	8.2
			d9-10	94.29	92.1	5.2
			d9-11	84.81	79.91	6.37
			d9-12	91.76	88.63	8.61
			d9-13	85.04	80.01	7.56
			d9-14	96.28	94.02	8.03
			d9-15	89.97	85.48	7.27
			d9-16	92.86	90.42	8.99
			d9-17	95.9	93.52	7.37
			d9-18	84.28	81.45	5.51
			d9-19	86.85	83.3	6.53
			d9-20	84.44	81.67	5.13
		d15	NA
		d16
		d17
		d18
		d19
		d20
		d21
horse	Male	h4
zebra		z9
		z10
		z11
		z12
donkey		d10
		d11
		d12
		d13
		d14
		d22
		d23
		d24
