# Supplementary material for: Exploration of Parascaris species in three different Equus populations in China
Source: Parasit Vectors. 2023 Jun 15;16:202. doi: 10.1186/s13071-023-05768-3 (PMC10273639; doi:10.1186/s13071-023-05768-3)
Supplement: Supplementary file 3 — Additional file 3: Table S2. The molecular information of samples in this study and sequences in GenBank. [file 13071_2023_5768_MOESM3_ESM.xlsx]

## Sheet: Table S2
Table S2 The molecular information of samples in this study and sequences in GenBank
Marker	Haplotype	Included samples	Representative accession No.	Species identified	Host	Reference
COI	CHU1	h1-h3, z1, z3	OP745976 (h1)	P. univalens	horse and zebra	this study
	CHU2	h4, z2, z4-z6	OP745979 (h4)
	CHU3	z7-z12	OQ517636 (z8)		zebra
	CHS1	d4	OP745991 (d4)	Parascaris sp.	donkey
	CHS2	d2, d8, d9	OP745989 (d2)
	CHS3	d5-d7	OQ517637 (d5)
	CHS4	d1, d3, d10, d11	OP745988 (d1)
	CHS5	d12-d14	OQ628067 (d12)
	CH1	d24	OQ628068 (d24)	NA
	CH2	d19-d23	OQ628069 (d19)
	CH3	d15-d18	OP745984 (d15)
	NA		MK209665	P.equorum	horse	Peng et al.
			KM216010	P.univalens		Nielsen et al.
			KM067271			Jabbar et al.
			MF678786	P.equorum		Gao et al.
			MH795158			Camp et al.
			MK209651		zebra	Peng et al.
			AP017696	P.univalens	donkey
			MK209667	P.equorum	NA	NA
ITS	IHU1	h1, h2, h4, z5, z8	OP747659 (h1)	P. univalens	horse and zebra	this study
	IHU2	h3,z1-z4, z6, z7, z9-z12	OP747663 (z1)
	IHS1	d1-d14	OP747671 (d1)	Parascaris sp.	donkey
	IH1	d15, d17-d21, d23, d24	OP747667 (d15)	NA
	IH2	d16, d22	OP747668 (d16)
	NA		MH030605	P.equorum	horse	Hobeg et al.
			MK209646			Peng et al.
			MG882035			NA
			MF678787			Gao et al.
			MZ577203	P.univalens		von Samson-Himmelstjerna et al.
			MK209647	P.equorum	zebra	Peng et al.
			MG882021			NA
			MK209648	P.univalens	donkey	Peng et al.
			MT579850	P.equorum	NA	NA
			OM876362
